# Supplementary material for: Nucleolar Protein 56 Deficiency in Zebrafish Leads to Developmental Abnormalities and Anemia via p53 and JAK2-STAT3 Signaling
Source: Biology (Basel). 2023 Mar 31;12(4):538. doi: 10.3390/biology12040538 (PMC10136036; doi:10.3390/biology12040538)
Supplement: Supplementary file 1 [file biology-12-00538-s001.zip]

Archive with 3 entries (3 files):
- Supplementary Materials Figure S1 and S2.pdf
- Supplementary Materials Table S1.xls
- Supplementary Materials Video S1.pptx
